# Supplementary material for: Study of the Adsorption and Separation Behavior of Scandium and Zirconium by Trialkyl Phosphine Oxide-Modified Resins in Sulfuric and Hydrochloric Acid Media
Source: Toxics. 2024 May 10;12(5):350. doi: 10.3390/toxics12050350 (PMC11125866; doi:10.3390/toxics12050350)
Supplement: Supplementary file 1 [file toxics-12-00350-s001.zip]

Archive with 1 entries (1 files):
- toxics-2991465-supplementary.pdf
